# Supplementary material for: Sliding Graft Copolymer-Based Rubber Enables Enhanced Damping Performance and Mechanical Strength
Source: Polymers (Basel). 2026 Apr 8;18(8):900. doi: 10.3390/polym18080900 (PMC13119547; doi:10.3390/polym18080900)
Supplement: Supplementary file 1 [file polymers-18-00900-s001.zip]

Archive with 1 entries (1 files):
- polymers-4219100-supplementary.pdf
